# Supplementary material for: Novel Multiplex PCR Method and Genome Sequence-Based Analog for High-Resolution Subclonal Assignment and Characterization of Escherichia coli Sequence Type 131 Isolates
Source: Microbiol Spectr. 2022 May 23;10(3):e01064-22. doi: 10.1128/spectrum.01064-22 (PMC9241916; doi:10.1128/spectrum.01064-22)
Supplement: SUPPLEMENTAL FILE 1 — Supplemental material. Download spectrum.01064-22-s001.xlsx, XLSX file, 0.01 MB [file spectrum.01064-22-s001.xlsx]

## Sheet: Sheet1
Supplemental material 5. Summary of conflicting typing results (n=31) between the in vitro extended multiplex PCR assay, ST131Typer, and the Center for Genomic Epidemiology (CGE) Escherichia coli typing tools.
Name	Strain collection	Novel multiplex PCR results				ST131Typer predictions						CGE E. coli typing predictions
		Clade	PCR profile	O:H type	fimH allele	Clade	PCR profile	O:H type	fimH allele	kefC SNP	Prophage
G132	Price	B1	6	O25b:H4	fimH22	B1	7	O25b:H4	Unknown	Found	Found	fimH126 (fimH22 variant)
JJ2050	Price	C2	13	O25b:H4	fimH30	C2	Unknown	O25b:H4	Unknown	Found	Found	fimH165 (fimH30 variant)
U054	Price	A	1	O16:H5	fimH41	A	Unknown	O16:H5	Unknown	Found	Found	fimH89 (fimH41 variant)
BS389	Gordon	C1	12	O25b:H4	fimH30	C1	11	O25b:H4	fimH30	Found	Missing	-
CD347	Price	B1	6	O25b:H4	fimH22	B1	Unknown	O25b:Unknown	fimH22	Found	Found	H4
CD413	Price	B1	6	O25b:H4	fimH22	B1	Unknown	O25b:Unknown	fimH22	Found	Found	H4
JJ2009	Price	C1	11	O25b:H4	fimH30	C1	Unknown	O25b:Unknown	fimH30	Found	Found	H4
JJ2441	Price	C2	13	O25b:H4	fimH30	C2	Unknown	O25b:Unknown	fimH30	Found	Found	H4
JJ2434	Price	C2	13	O25b:H4	fimH30	C2	Unknown	O25b:Unknown	fimH30	Found	Found	H4
JJ2244	Price	C0	9	O25b:H4	fimH30	C0	Unknown	O25b:Unknown	fimH30	Found	Found	H4
CD455	Price	B1	6	O25b:H4	fimH22	B1	Unknown	O25b:Unknown	fimH22	Found	Found	H4
BS048	Gordon	C2	13	O25b:H4	fimH30	C2	15	Unknown:H4	fimH30	Found	Found	O25b
M672999	Gordon	C2	13	O25b:H4	fimH30	C2	15	Unknown:H4	fimH30	Found	Found	O25b
P235456	Gordon	C2	13	O25b:H4	fimH30	C2	15	Unknown:H4	fimH30	Found	Found	O25b
157-M710379	Gordon	C2	13	O25b:H4	fimH30	C2	15	Unknown:H4	fimH30	Found	Found	O25b
H114	Gordon	B1	6	O25b:H4	fimH22	B1	Unknown	Unknown:H4	fimH22	Found	Found	O25b
H186	Gordon	B1	6	O25b:H4	fimH22	B1	Unknown	Unknown:H4	fimH22	Found	Found	O25b
M710059	Gordon	B1	6	O25b:H4	fimH22	B1	Unknown	Unknown:H4	fimH22	Found	Found	No hit
H346	Gordon	B1	6	O25b:H4	fimH22	B1	Unknown	Unknown:H4	fimH22	Found	Found	O25b
H183	Gordon	B1	6	O25b:H4	fimH22	B1	Unknown	Unknown:H4	fimH22	Found	Found	O25b
H712	Gordon	B1	6	O25b:H4	fimH22	B1	Unknown	Unknown:H4	fimH22	Found	Found	O25b
H606	Gordon	B1	6	O25b:H4	fimH22	B1	Unknown	Unknown:H4	fimH22	Found	Found	O25b
BS041	Gordon	B0	4	O25b:H4	fimH27	B0	Unknown	Unknown:H4	fimH27	Found	Found	O25b
M710004	Gordon	C1	11	O25b:H4	fimH30	C1	Unknown	Unknown:H4	fimH30	Found	Found	O25b
BS465	Gordon	C1	11	O25b:H4	fimH30	C1	Unknown	Unknown:H4	fimH30	Found	Found	O25b
M703563	Gordon	C0	9	O25b:H4	fimH30	C0	Unknown	Unknown:H4	fimH30	Found	Found	O25b
M652483	Gordon	A	3	O25b:H4	fimH41	A	Unknown	Unknown:H4	fimH41	Found	Found	O25b
JJ2041	Price	C1	11	O25b:H4	fimH30	Unknown	Unknown	O25b:H4	fimH30	Missing	Found	-
JJ2007	Price	C2	13	O25b:H4	fimH30	Unknown	Unknown	O25b:H4	fimH30	Missing	Found	-
JJ2243	Price	C2	13	O25b:H4	fimH30	Unknown	Unknown	O25b:H4	fimH30	Missing	Found	-
MH17102	Price	C2	13	O25b:H4	fimH30	Unknown	Unknown	O25b:H4	fimH30	Missing	Found	-
