# Supplementary material for: Novel Multiplex PCR Method and Genome Sequence-Based Analog for High-Resolution Subclonal Assignment and Characterization of Escherichia coli Sequence Type 131 Isolates
Source: Microbiol Spectr. 2022 May 23;10(3):e01064-22. doi: 10.1128/spectrum.01064-22 (PMC9241916; doi:10.1128/spectrum.01064-22)
Supplement: SUPPLEMENTAL FILE 3 — Supplemental material. Download spectrum.01064-22-s003.xlsx, XLSX file, 0.5 MB [file spectrum.01064-22-s003.xlsx]

## Sheet: GordonNJ 1.26.2021
Section A: WGS core genome SNP, NJ Tree	Section B: Isolate name and metadata					Section C: ST131 3-pool multiplex PCR results
							ST131 3-pool multiplex PCR Assay results mostly in binary data format: "1", positive for amplicon; "0", negative or no amplicon; Exception being "x" in the the Pool 2 clade associated targets (not including parC E84V) if in Pool 1 an isolate is determined to be a "H41 / clade A". (Note: these H41 / clade A isolates still typically produce PCR amplicons plsB and nupC, they simply are not relevant …
							PCR Pool 1								PCR Pool 2						PCR Pool 3
David Gordon laboratory ST131 collection: core genome SNP-based NJ tree.	Isolate	ST131 subclone / clade (per novel multiplex PCR assay)	O type	H type	fimH allele	ST131 PCR profile number (based on the 3-pool multiplex PCR assay results).	prophage: H30R1 / C1-M27 clade_822bp	O16 rfb_740bp	O25b rfb_580bp	trpA72: H41 / clade A_487bp	fimH30_354bp	mdh36_275bp	gyrB47_130bp	sbmA: H30Rx / C2_66bp	plsB: H22 / B1 clade_619bp	nupC: B [B1 and B0]_500bp	rmuC: C1_346bp	kefC: H30 / C clade [C0, C1 and C2]_243bp	ybbW: H30Rx / C2 _194bp	parC E84V: FQ-R_117bp	fliC H5_614bp	fimH35 _500bp	fimH27_405bp	fimH22_280bp	fliC H4_200bp	fimH41_95bp
	M685551	H41 / A	O25	H4	41	2	0	0	1	1	0	1	1	0	x	x	x	x	x	0	0	0	0	0	1	1
	BS488	H41 / A	O25	H4	41	2	0	0	1	1	0	1	1	0	x	x	x	x	x	0	0	0	0	0	1	1
	M652483	H41 / A	O25	H4	41	2	0	0	1	1	0	1	1	0	x	x	x	x	x	0	0	0	0	0	1	1
	M670745	H41 / A	O25	H5	41	3	0	0	1	1	0	1	1	0	x	x	x	x	x	0	1	0	0	0	0	1
	BS411	H41 / A	O16	H5	41	1	0	1	0	1	0	1	1	0	x	x	x	x	x	0	1	0	0	0	0	1
	126-M608681	H41 / A	O16	H5	41	1	0	1	0	1	0	1	1	0	x	x	x	x	x	0	1	0	0	0	0	1
	M704371	H41 / A	O16	H5	41	1	0	1	0	1	0	1	1	0	x	x	x	x	x	0	1	0	0	0	0	1
	M659659	H41 / A	O16	H5	41	1	0	1	0	1	0	1	1	0	x	x	x	x	x	0	1	0	0	0	0	1
	BS121	H41 / A	O16	H5	41	1	0	1	0	1	0	1	1	0	x	x	x	x	x	0	1	0	0	0	0	1
	M666147	H41 / A	O16	H5	41	1	0	1	0	1	0	1	1	0	x	x	x	x	x	0	1	0	0	0	0	1
	138-M704989*	H41 / A	O16	H5	41	1	0	1	0	1	0	1	1	0	x	x	x	x	x	0	1	0	0	0	0	1
	M704989	H41 / A	O16	H5	41	1	0	1	0	1	0	1	1	0	x	x	x	x	x	0	1	0	0	0	0	1
	112-M698766	H41 / A	O16	H5	41	1	0	1	0	1	0	1	1	0	x	x	x	x	x	0	1	0	0	0	0	1
	P242618	H41 / A	O16	H5	41	1	0	1	0	1	0	1	1	0	x	x	x	x	x	0	1	0	0	0	0	1
	BS418	H41 / A	O16	H5	41	1	0	1	0	1	0	1	1	0	x	x	x	x	x	0	1	0	0	0	0	1
	M672759	H41 / A	O16	H5	41	1	0	1	0	1	0	1	1	0	x	x	x	x	x	0	1	0	0	0	0	1
	BS41	H27 / B0	O25	H4	27	4	0	0	1	0	0	1	1	0	0	1	0	0	0	0	0	0	1	0	1	0
	H186	H22 / B1	O25	H4	22	6	0	0	1	0	0	1	1	0	1	1	0	0	0	0	0	0	0	1	1	0
	BS2	H22 / B1	O25	H4	22	6	0	0	1	0	0	1	1	0	1	1	0	0	0	0	0	0	0	1	1	0
	BS003	H22 / B1	O25	H4	22	6	0	0	1	0	0	1	1	0	1	1	0	0	0	0	0	0	0	1	1	0
	BS377	H22 / B1	O25	H4	22	6	0	0	1	0	0	1	1	0	1	1	0	0	0	0	0	0	0	1	1	0
	M710059	H22 / B1	O25	H4	22	6	0	0	1	0	0	1	1	0	1	1	0	0	0	0	0	0	0	1	1	0
	H114	H22 / B1	O25	H4	22	6	0	0	1	0	0	1	1	0	1	1	0	0	0	0	0	0	0	1	1	0
	180-M694204	H22 / B1	O25	H4	22	6	0	0	1	0	0	1	1	0	1	1	0	0	0	0	0	0	0	1	1	0
	M683442	H22 / B1	O25	H4	22	6	0	0	1	0	0	1	1	0	1	1	0	0	0	0	0	0	0	1	1	0
	M652957	H22 / B1	O25	H4	22	6	0	0	1	0	0	1	1	0	1	1	0	0	0	0	0	0	0	1	1	0
	M653835	H22 / B1	O25	H4	22	6	0	0	1	0	0	1	1	0	1	1	0	0	0	0	0	0	0	1	1	0
	M671007	H22 / B1	O25	H4	30	7	0	0	1	0	1	1	1	0	1	1	0	0	0	0	0	0	0	0	1	0
	217-M173503	H22 / B1	O25	H4	30	7	0	0	1	0	1	1	1	0	1	1	0	0	0	0	0	0	0	0	1	0
	M663180	H22 / B1	O25	H4	30	7	0	0	1	0	1	1	1	0	1	1	0	0	0	0	0	0	0	0	1	0
	BS470	H22 / B1	O25	H4	22	6	0	0	1	0	0	1	1	0	1	1	0	0	0	0	0	0	0	1	1	0
	M652394	H22 / B1	O25	H4	22	6	0	0	1	0	0	1	1	0	1	1	0	0	0	0	0	0	0	1	1	0
	H712	H22 / B1	O25	H4	22	6	0	0	1	0	0	1	1	0	1	1	0	0	0	0	0	0	0	1	1	0
	H407	H22 / B1	O25	H4	22	6	0	0	1	0	0	1	1	0	1	1	0	0	0	0	0	0	0	1	1	0
	109-M709320	H22 / B1	O25	H4	22	6	0	0	1	0	0	1	1	0	1	1	0	0	0	0	0	0	0	1	1	0
	H606	H22 / B1	O25	H4	22	6	0	0	1	0	0	1	1	0	1	1	0	0	0	0	0	0	0	1	1	0
	H136	H22 / B1	O25	H4	22	6	0	0	1	0	0	1	1	0	1	1	0	0	0	0	0	0	0	1	1	0
	H346	H22 / B1	O25	H4	22	6	0	0	1	0	0	1	1	0	1	1	0	0	0	0	0	0	0	1	1	0
	H471	H22 / B1	O25	H4	22	6	0	0	1	0	0	1	1	0	1	1	0	0	0	0	0	0	0	1	1	0
	H183	H22 / B1	O25	H4	22	6	0	0	1	0	0	1	1	0	1	1	0	0	0	0	0	0	0	1	1	0
	H392	H22 / B1	O25	H4	22	6	0	0	1	0	0	1	1	0	1	1	0	0	0	0	0	0	0	1	1	0
	M703563	H30S / C0	O25	H4	30	9	0	0	1	0	1	1	1	0	0	0	0	1	0	0	0	0	0	0	1	0
	BS448	H30S / C0**	O25	H4	30	10	0	0	1	0	1	1	1	0	0	0	0	1	0	1	0	0	0	0	1	0
	M654410	H30S / C0	O25	H4	30	9	0	0	1	0	1	1	1	0	0	0	0	1	0	0	0	0	0	0	1	0
	P241840	H30Rx / C2***	O25	H4	30	13	0	0	1	0	1	1	1	1	0	0	0	1	1	1	0	0	0	0	1	0
	BS83	H30Rx / C2	O25	H4	30	13	0	0	1	0	1	1	1	1	0	0	0	1	1	1	0	0	0	0	1	0
	P235456	H30Rx / C2	O25	H4	30	13	0	0	1	0	1	1	1	1	0	0	0	1	1	1	0	0	0	0	1	0
	BS445	H30Rx / C2	O25	H4	30	13	0	0	1	0	1	1	1	1	0	0	0	1	1	1	0	0	0	0	1	0
	192-M694073	H30Rx / C2	O25	H4	30	13	0	0	1	0	1	1	1	1	0	0	0	1	1	1	0	0	0	0	1	0
	M652410	H30Rx / C2	O25	H4	30	13	0	0	1	0	1	1	1	1	0	0	0	1	1	1	0	0	0	0	1	0
	M672999	H30Rx / C2	O25	H4	30	13	0	0	1	0	1	1	1	1	0	0	0	1	1	1	0	0	0	0	1	0
	157-M710379	H30Rx / C2	O25	H4	30	13	0	0	1	0	1	1	1	1	0	0	0	1	1	1	0	0	0	0	1	0
	M658330	H30Rx / C2	O25	H4	30	13	0	0	1	0	1	1	1	1	0	0	0	1	1	1	0	0	0	0	1	0
	BS86	H30Rx / C2	O25	H4	30	13	0	0	1	0	1	1	1	1	0	0	0	1	1	1	0	0	0	0	1	0
	BS169	H30Rx / C2	O25	H4	30	13	0	0	1	0	1	1	1	1	0	0	0	1	1	1	0	0	0	0	1	0
	BS048	H30Rx / C2	O25	H4	30	13	0	0	1	0	1	1	1	1	0	0	0	1	1	1	0	0	0	0	1	0
	M679602	H30R1 / C1	O25	H4	30	11	0	0	1	0	1	1	1	0	0	0	1	1	0	1	0	0	0	0	1	0
	M710004	H30R1 / C1	O25	H4	99 (30 cplx)	11	0	0	1	0	1	1	1	0	0	0	1	1	0	1	0	0	0	0	1	0
	M665465	H30R1 / C1	O25	H4	99 (30 cplx)	11	0	0	1	0	1	1	1	0	0	0	1	1	0	1	0	0	0	0	1	0
	143-M645475	H30R1 / C1	O25	H4	30	11	0	0	1	0	1	1	1	0	0	0	1	1	0	1	0	0	0	0	1	0
	BS465	H30R1 / C1	O25	H4	30	11	0	0	1	0	1	1	1	0	0	0	1	1	0	1	0	0	0	0	1	0
	BS472	H30R1 / C1	O25	H4	30	11	0	0	1	0	1	1	1	0	0	0	1	1	0	1	0	0	0	0	1	0
	BS489	H30R1 / C1	O25	H4	30	11	0	0	1	0	1	1	1	0	0	0	1	1	0	1	0	0	0	0	1	0
	M648577	H30R1 / C1	O25	H4	30	11	0	0	1	0	1	1	1	0	0	0	1	1	0	1	0	0	0	0	1	0
	M657931	H30R1 / C1	O25	H4	30	11	0	0	1	0	1	1	1	0	0	0	1	1	0	1	0	0	0	0	1	0
	BS376	H30R1 / C1	O25	H4	30	11	0	0	1	0	1	1	1	0	0	0	1	1	0	1	0	0	0	0	1	0
	BS426	H30R1 / C1	O25	H4	30	11	0	0	1	0	1	1	1	0	0	0	1	1	0	1	0	0	0	0	1	0
	BS78	H30R1 / C1-M27	O25	H4	30	12	1	0	1	0	1	1	1	0	0	0	1	1	0	1	0	0	0	0	1	0
	M653842	H30R1 / C1-M27	O25	H4	30	12	1	0	1	0	1	1	1	0	0	0	1	1	0	1	0	0	0	0	1	0
	BS491	H30R1 / C1-M27	O25	H4	30	12	1	0	1	0	1	1	1	0	0	0	1	1	0	1	0	0	0	0	1	0
	19-M700589	H30R1 / C1-M27	O25	H4	30	12	1	0	1	0	1	1	1	0	0	0	1	1	0	1	0	0	0	0	1	0
	M644061	H30R1 / C1-M27	O25	H4	30	12	1	0	1	0	1	1	1	0	0	0	1	1	0	1	0	0	0	0	1	0
	BS389	H30R1 / C1-M27	O25	H4	30	12	1	0	1	0	1	1	1	0	0	0	1	1	0	1	0	0	0	0	1	0
	BS390	H30R1 / C1-M27	O25	H4	30	12	1	0	1	0	1	1	1	0	0	0	1	1	0	1	0	0	0	0	1	0
	* Isolate, 138-M704989 is a duplicate of M704989
	**Isolate BS448 had the FQR parC SNP of H30R (clades C1/C2), and was phenotypically FQR, despite being H30S/C0 by both PCR and the WGS phylogeny (and, hence, classified here as H30S/C0).
	***Isolate P241840 had both H30Rx/C2 markers (sbmA and ybbW) by both PCR and WGS, despite seming to cluster with H30S/C0 strains in the WGS phylogeny, so here was classified as H30Rx/C2.
	Markers shown in green are moot for H41 subclone / clade A isolates.
