# Supplementary material for: Novel Multiplex PCR Method and Genome Sequence-Based Analog for High-Resolution Subclonal Assignment and Characterization of Escherichia coli Sequence Type 131 Isolates
Source: Microbiol Spectr. 2022 May 23;10(3):e01064-22. doi: 10.1128/spectrum.01064-22 (PMC9241916; doi:10.1128/spectrum.01064-22)
Supplement: SUPPLEMENTAL FILE 4 — Supplemental material. Download spectrum.01064-22-s004.xlsx, XLSX file, 0.7 MB [file spectrum.01064-22-s004.xlsx]

## Sheet: mBio Price tree 1.26.2021
Section A: Core genome SNP-based NJ tree	Section B: Isolate name and metadata								Section C: ST131 3-pool multiplex PCR results
										ST131 3-pool multiplex PCR assay results in binary data input format: "1", positive; "0", negative or no amplicon; "x" for H41 / clade A isolates for Pool 2 clade-associated targets (not including parC E84V.)
										PCR Pool 1								PCR Pool 2						PCR Pool 3
Price L et al. (mBio 2013): ST131 collection core genome SNP-based phylogeny (NJ tree).	Isolate name:	ST131 subclonal type / clade	O type	H type	fimH allele	fimH complex or "none"	FQ-Resistant or Susceptible	gyrA / parC haplotype	ST131 PCR profile number (based on the 3-pool multiplex PCR assay results)	prophage; H30R1 / C1-M27 clade _822bp	O16 rfb_740bp	O25b rfb_580bp	trpA72: H41 / clade A_487bp	fimH30_354bp	mdh36_275bp	gyrB47_130bp	sbm: H30Rx / clade C2_66bp	plsB: H22 / clade B1_619bp	nupC: clade B [B1 and B0]_500bp	rmuC: H30R1 / clade C1_346bp	kefC: H30 / clade C [C0, C1 and C2]_243bp	ybbW: H30Rx / clade C2 _194bp	parC E84V: FQ-R_117bp	fliC H5_614bp	fimH35 _500bp	fimH27_405bp	fimH22_280bp	fliC H4_200bp	fimH41_95bp
	JJ2193	H30R1 / C1	O25b	H4	30	30	R	1AB / 1aAB	11	0	0	1	0	1	1	1	0	0	0	1	1	0	1	0	0	0	0	1	0
	JJ2608	H30R1 / C1	O25b	H4	30	30	R	1AB / 1aAB	11	0	0	1	0	1	1	1	0	0	0	1	1	0	1	0	0	0	0	1	0
	JJ2118	H30R1 / C1	O25b	H4	30	30	R	1AB / 1aAB	11	0	0	1	0	1	1	1	0	0	0	1	1	0	1	0	0	0	0	1	0
	H016	H30R1 / C1	O25b	H4	30	30	R	1AB / 1aAB	11	0	0	1	0	1	1	1	0	0	0	1	1	0	1	0	0	0	0	1	0
	JJ2550	H30R1 / C1	O25b	H4	30	30	R	1AB / 1aAB	11	0	0	1	0	1	1	1	0	0	0	1	1	0	1	0	0	0	0	1	0
	H006	H30R1 / C1	O25b	H4	30	30	R	1AB / 1aAB	11	0	0	1	0	1	1	1	0	0	0	1	1	0	1	0	0	0	0	1	0
	ZH164	H30R1 / C1	O25b	H4	30	30	R	1AB / 1aAB	11	0	0	1	0	1	1	1	0	0	0	1	1	0	1	0	0	0	0	1	0
	MVAST0131	H30R1 / C1	O25b	H4	30	30	R	1AB / 1aAB	11	0	0	1	0	1	1	1	0	0	0	1	1	0	1	0	0	0	0	1	0
	JJ2041	H30R1 / C1	O25b	H4	30	30	R	1AB / 1aAB	11	0	0	1	0	1	1	1	0	0	0	1	1	0	1	0	0	0	0	1	0
	SaT158	H30R1 / C1	O25b	H4	30	30	R	1AB / 1aAB	11	0	0	1	0	1	1	1	0	0	0	1	1	0	1	0	0	0	0	1	0
	SaT049	H30R1 / C1	O25b	H4	30	30	R	1AB / 1aAB	11	0	0	1	0	1	1	1	0	0	0	1	1	0	1	0	0	0	0	1	0
	H003	H30R1 / C1	O25b	H4	30	30	R	1AB / 1aAB	11	0	0	1	0	1	1	1	0	0	0	1	1	0	1	0	0	0	0	1	0
	MVAST0179	H30R1 / C1	O25b	H4	30	30	R	1AB / 1aAB	11	0	0	1	0	1	1	1	0	0	0	1	1	0	1	0	0	0	0	1	0
	MVAST0084	H30R1 / C1	O25b	H4	30	30	R	1AB / 1aAB	11	0	0	1	0	1	1	1	0	0	0	1	1	0	1	0	0	0	0	1	0
	MVAST0036	H30R1 / C1	O25b	H4	30	30	R	1AB / 1aAB	11	0	0	1	0	1	1	1	0	0	0	1	1	0	1	0	0	0	0	1	0
	CD449	H30R1 / C1	O25b	H4	30	30	R	1AB / 1aAB	11	0	0	1	0	1	1	1	0	0	0	1	1	0	1	0	0	0	0	1	0
	CU799	H30R1 / C1	O25b	H4	30	30	R	1AB / 1aAB	11	0	0	1	0	1	1	1	0	0	0	1	1	0	1	0	0	0	0	1	0
	JJ2578	H30R1 / C1	O25b	H4	30	30	R	1AB / 1aAB	11	0	0	1	0	1	1	1	0	0	0	1	1	0	1	0	0	0	0	1	0
	JJ2508	H30R1 / C1	O25b	H4	30	30	R	1AB / 1aAB	11	0	0	1	0	1	1	1	0	0	0	1	1	0	1	0	0	0	0	1	0
	JJ2210	H30R1 / C1	O25b	H4	30	30	R	1AB / 1aAB	11	0	0	1	0	1	1	1	0	0	0	1	1	0	1	0	0	0	0	1	0
	MVAST0014	H30R1 / C1	O25b	H4	30	30	R	1AB / 1aAB	11	0	0	1	0	1	1	1	0	0	0	1	1	0	1	0	0	0	0	1	0
	MVAST0158	H30R1 / C1	O25b	H4	30	30	R	1AB / 1aAB	11	0	0	1	0	1	1	1	0	0	0	1	1	0	1	0	0	0	0	1	0
	MVAST0038	H30R1 / C1	O25b	H4	30	30	R	1AB / 1aAB	11	0	0	1	0	1	1	1	0	0	0	1	1	0	1	0	0	0	0	1	0
	JMI268	H30R1 / C1	O25b	H4	30	30	R	1AB / 1aAB	11	0	0	1	0	1	1	1	0	0	0	1	1	0	1	0	0	0	0	1	0
	MVAST0077	H30R1 / C1	O25b	H4	30	30	R	1AB / 1aAB	11	0	0	1	0	1	1	1	0	0	0	1	1	0	1	0	0	0	0	1	0
	MVAST0046	H30R1 / C1	O25b	H4	30	30	R	1AB / 1aAB	11	0	0	1	0	1	1	1	0	0	0	1	1	0	1	0	0	0	0	1	0
	CU758	H30R1 / C1	O25b	H4	30	30	R	1AB / 1aAB	11	0	0	1	0	1	1	1	0	0	0	1	1	0	1	0	0	0	0	1	0
	JJ2009	H30R1 / C1	O25b	H4	30	30	R	1AB / 1aAB	11	0	0	1	0	1	1	1	0	0	0	1	1	0	1	0	0	0	0	1	0
	JJ2528	H30R1 / C1	O25b	H4	30	30	R	1AB / 1aAB	11	0	0	1	0	1	1	1	0	0	0	1	1	0	1	0	0	0	0	1	0
	U024	H30R1 / C1-M27	O25b	H4	30	30	R	1AB / 1aAB	12	1	0	1	0	1	1	1	0	0	0	1	1	0	1	0	0	0	0	1	0
	G150	H30R1 / C1	O25b	H4	30	30	R	1AB / 1aAB	11	0	0	1	0	1	1	1	0	0	0	1	1	0	1	0	0	0	0	1	0
	CD340	H30R1 / C1	O25b	H4	30	30	R	1AB / 1aAB	11	0	0	1	0	1	1	1	0	0	0	1	1	0	1	0	0	0	0	1	0
	JJ2007	H30Rx / C2	O25b	H4	30	30	R	1AB / 1aAB	13	0	0	1	0	1	1	1	1	0	0	0	1	1	1	0	0	0	0	1	0
	MH17102	H30Rx / C2	O25b	H4	30	30	R	1AB / 1aAB	13	0	0	1	0	1	1	1	1	0	0	0	1	1	1	0	0	0	0	1	0
	JJ2243	H30Rx / C2	O25b	H4	30	30	R	1AB / 1aAB	13	0	0	1	0	1	1	1	1	0	0	0	1	1	1	0	0	0	0	1	0
	JJ2547	H30Rx / C2	O25b	H4	30	30	R	1AB / 1aAB	13	0	0	1	0	1	1	1	1	0	0	0	1	1	1	0	0	0	0	1	0
	JJ2555	H30Rx / C2	O25b	H4	30	30	R	1AB / 1aAB	13	0	0	1	0	1	1	1	1	0	0	0	1	1	1	0	0	0	0	1	0
	JJ2008	H30Rx / C2	O25b	H4	30	30	R	1AB / 1aAB	13	0	0	1	0	1	1	1	1	0	0	0	1	1	1	0	0	0	0	1	0
	JJ1914	H30Rx / C2	O25b	H4	30	30	R	1AB / 1aAB	13	0	0	1	0	1	1	1	1	0	0	0	1	1	1	0	0	0	0	1	0
	JJ2444	H30Rx / C2	O25b	H4	30	30	R	1AB / 1aAB	13	0	0	1	0	1	1	1	1	0	0	0	1	1	1	0	0	0	0	1	0
	JJ2434	H30Rx / C2	O25b	H4	30	30	R	1AB / 1aAB	13	0	0	1	0	1	1	1	1	0	0	0	1	1	1	0	0	0	0	1	0
	JJ2441	H30Rx / C2	O25b	H4	30	30	R	1AB / 1aAB	13	0	0	1	0	1	1	1	1	0	0	0	1	1	1	0	0	0	0	1	0
	JJ2038	H30Rx / C2	O25b	H4	30	30	R	1AB / 1aAB	13	0	0	1	0	1	1	1	1	0	0	0	1	1	1	0	0	0	0	1	0
	JJ2489	H30Rx / C2	O25b	H4	30	30	R	1AB / 1aAB	13	0	0	1	0	1	1	1	1	0	0	0	1	1	1	0	0	0	0	1	0
	JJ2183	H30Rx / C2	O25b	H4	164	30	R	1AB / 1aAB	13	0	0	1	0	1	1	1	1	0	0	0	1	1	1	0	0	0	0	1	0
	QUC02	H30Rx / C2	O25b	H4	30	30	R	1AB / 1aAB	13	0	0	1	0	1	1	1	1	0	0	0	1	1	1	0	0	0	0	1	0
	KN1604	H30Rx / C2	O25b	H4	30	30	R	1AB / 1aAB	13	0	0	1	0	1	1	1	1	0	0	0	1	1	1	0	0	0	0	1	0
	JJ2657	H30Rx / C2	O25b	H4	30	30	R	1AB / 1aAB	13	0	0	1	0	1	1	1	1	0	0	0	1	1	1	0	0	0	0	1	0
	JJ1908	H30Rx / C2	O25b	H4	196	30	R	1AB / 1aAB	13	0	0	1	0	1	1	1	1	0	0	0	1	1	1	0	0	0	0	1	0
	MH5800	H30Rx / C2	O25b	H4	30	30	R	1AB / 1aAB	13	0	0	1	0	1	1	1	1	0	0	0	1	1	1	0	0	0	0	1	0
	JJ2134	H30Rx / C2	O25b	H4	30	30	R	1AB / 1aAB	13	0	0	1	0	1	1	1	1	0	0	0	1	1	1	0	0	0	0	1	0
	NA114	(unavailable for PCR analysis)
	JJ1886	H30Rx / C2	O25b	H4	30	30	R	1AB / 1aAB	13	0	0	1	0	1	1	1	1	0	0	0	1	1	1	0	0	0	0	1	0
	JJ1887	H30Rx / C2	O25b	H4	30	30	R	1AB / 1aAB	13	0	0	1	0	1	1	1	1	0	0	0	1	1	1	0	0	0	0	1	0
	JJ2643	H30Rx / C2	O25b	H4	35	35	R	1AB / 1aAB	14	0	0	1	0	0	1	1	1	0	0	0	1	1	1	0	1	0	0	1	0
	U004	H30Rx / C2	O25b	H4	35	35	R	1AB / 1aAB	14	0	0	1	0	0	1	1	1	0	0	0	1	1	1	0	1	0	0	1	0
	CD358	H30Rx / C2	O25b	H4	30	30	R	1AB / 1aAB	13	0	0	1	0	1	1	1	1	0	0	0	1	1	1	0	0	0	0	1	0
	JJ2050	H30Rx / C2	O25b	H4	165	30	R	1AB / 1aAB	13	0	0	1	0	1	1	1	1	0	0	0	1	1	1	0	0	0	0	1	0
	JJ2668	H30Rx / C2	O25b	H4	30	30	R	1AB / 1aAB	13	0	0	1	0	1	1	1	1	0	0	0	1	1	1	0	0	0	0	1	0
	ZH193	H30R1 / C1	O25b	H4	30	30	R	1AB / 1aAB	10	0	0	1	0	1	1	1	0	0	0	0	1	0	1	0	0	0	0	1	0
	CD306	H30S / C0	O25b	H4	30	30	S	1 / 1a	9	0	0	1	0	1	1	1	0	0	0	0	1	0	0	0	0	0	0	1	0
	G213	H30S / C0	O25b	H4	30	30	S	1A / 1a	9	0	0	1	0	1	1	1	0	0	0	0	1	0	0	0	0	0	0	1	0
	JJ2244	H30S / C0	O25b	H4	30	30	R	1AB / 4A	9	0	0	1	0	1	1	1	0	0	0	0	1	0	0	0	0	0	0	1	0
	C001	H30S / C0	O25b	H4	30	30	S	1 / 1a	9	0	0	1	0	1	1	1	0	0	0	0	1	0	0	0	0	0	0	1	0
	JJ1897*	H22 / B0	O25b	H4	22	22	S	1 / 1a	5	0	0	1	0	0	1	1	0	0	1	0	0	0	0	0	0	0	1	1	0
	G216*	H22 / B0	O25b	H4	22	22	S	1 / 1a	5	0	0	1	0	0	1	1	0	0	1	0	0	0	0	0	0	0	1	1	0
	H17*	H27 / B0	O25b	H4	27	27	S	1 / 1	4	0	0	1	0	0	1	1	0	0	1	0	0	0	0	0	0	1	0	1	0
	CD331	H22 / B1	O25b	H4	22	22	S	1 / 1	6	0	0	1	0	0	1	1	0	1	1	0	0	0	0	0	0	0	1	1	0
	JJ1969	H22 / B1	O25b	H4	22	22	S	1a / 1	6	0	0	1	0	0	1	1	0	1	1	0	0	0	0	0	0	0	1	1	0
	CD249	H22 / B1	O25b	H4	22	22	S	1A / 1	6	0	0	1	0	0	1	1	0	1	1	0	0	0	0	0	0	0	1	1	0
	CD345	H22 / B1	O25b	H4	22	22	S	1A / 1	6	0	0	1	0	0	1	1	0	1	1	0	0	0	0	0	0	0	1	1	0
	CD311	H22 / B1	O25b	H4	22	22	S	1A / 1	6	0	0	1	0	0	1	1	0	1	1	0	0	0	0	0	0	0	1	1	0
	CD301	H22 / B1	O25b	H4	22	22	S	1 / 5	6	0	0	1	0	0	1	1	0	1	1	0	0	0	0	0	0	0	1	1	0
	CD471	H22 / B1	O25b	H4	22	22	S	1 / 1	6	0	0	1	0	0	1	1	0	1	1	0	0	0	0	0	0	0	1	1	0
	SaT142	H22 / B1	O25b	H4	22	22	S	1 / 1	6	0	0	1	0	0	1	1	0	1	1	0	0	0	0	0	0	0	1	1	0
	JJ1901	H22 / B1	O25b	H4	22	22	S	1 / 1	6	0	0	1	0	0	1	1	0	1	1	0	0	0	0	0	0	0	1	1	0
	ZH63	H22 / B1	O25b	H4	22	22	S	1 / 1	6	0	0	1	0	0	1	1	0	1	1	0	0	0	0	0	0	0	1	1	0
	ZH71	H22 / B1	O25b	H4	94	none	S	1 / 1	8	0	0	1	0	0	1	1	0	1	1	0	0	0	0	0	0	0	0	1	0
	G132	H22 / B1	O25b	H4	126	22	S	1 / 1	6	0	0	1	0	0	1	1	0	1	1	0	0	0	0	0	0	0	1	1	0
	EV53_	H22 / B1	O25b	H4	22	22	S	1 / 1	6	0	0	1	0	0	1	1	0	1	1	0	0	0	0	0	0	0	1	1	0
	CD400	H22 / B1	O25b	H4	35	22	S	1 / 1	6	0	0	1	0	0	1	1	0	1	1	0	0	0	0	0	0	0	1	1	0
	G199	H22 / B1	O25b	H4	30	30	S	1 / 1	7	0	0	1	0	1	1	1	0	1	1	0	0	0	0	0	0	0	0	1	0
	SaT040	H22 / B1	O25b	H4	22	22	S	1 / 1	6	0	0	1	0	0	1	1	0	1	1	0	0	0	0	0	0	0	1	1	0
	JJ2016	H22 / B1	O25b	H4	15	none	S	1 / 1	8	0	0	1	0	0	1	1	0	1	1	0	0	0	0	0	0	0	0	1	0
	QU300	H22 / B1	O25b	H4	22	22	S	1 / 1	6	0	0	1	0	0	1	1	0	1	1	0	0	0	0	0	0	0	1	1	0
	CD413	H22 / B1	O25b	H4	22	22	S	1 / 1	6	0	0	1	0	0	1	1	0	1	1	0	0	0	0	0	0	0	1	1	0
	CD390	H22 / B1	O25b	H4	22	22	S	1 / 1	6	0	0	1	0	0	1	1	0	1	1	0	0	0	0	0	0	0	1	1	0
	JMI025	H22 / B1	O25b	H4	31	none	R	1AC / 1D	8	0	0	1	0	0	1	1	0	1	1	0	0	0	0	0	0	0	0	1	0
	JJ2087	H22 / B1	O25b	H4	162	22	R	1AC / 1D	6	0	0	1	0	0	1	1	0	1	1	0	0	0	0	0	0	0	1	1	0
	JJ1996	H22 / B1	O25b	H4	22	22	S	1 / 1	6	0	0	1	0	0	1	1	0	1	1	0	0	0	0	0	0	0	1	1	0
	CD505	H22 / B1	O25b	H4	22	22	S	1 / 6	6	0	0	1	0	0	1	1	0	1	1	0	0	0	0	0	0	0	1	1	0
	CD455	H22 / B1	O25b	H4	22	22	S	1/2	6	0	0	1	0	0	1	1	0	1	1	0	0	0	0	0	0	0	1	1	0
	CD303	H22 / B1	O25b	H4	22	22	S	1/2	6	0	0	1	0	0	1	1	0	1	1	0	0	0	0	0	0	0	1	1	0
	CD466	H22 / B1	O25b	H4	22	22	S	1/2	6	0	0	1	0	0	1	1	0	1	1	0	0	0	0	0	0	0	1	1	0
	JJ1999	H22 / B1	O25b	H4	22	22	S	1 / 1b	6	0	0	1	0	0	1	1	0	1	1	0	0	0	0	0	0	0	1	1	0
	CD436	H22 / B1	O25b	H4	161	22	S	1/2	6	0	0	1	0	0	1	1	0	1	1	0	0	0	0	0	0	0	1	1	0
	CD347	H22 / B1	O25b	H4	22	22	S	1/2	6	0	0	1	0	0	1	1	0	1	1	0	0	0	0	0	0	0	1	1	0
	CD456	H22 / B1	O25b	H4	22	22	S	1/2	6	0	0	1	0	0	1	1	0	1	1	0	0	0	0	0	0	0	1	1	0
	CD467	H22 / B1	O25b	H4	22	22	S	1/2	6	0	0	1	0	0	1	1	0	1	1	0	0	0	0	0	0	0	1	1	0
	MVAST0020	H41 / A	O16	H5	41	41	S	1A / 1b	1	0	1	0	1	0	1	1	0	x	x	x	x	x	0	1	0	0	0	0	1
	MVAST0167	H41 / A	O16	H5	41	41	S	1A / 1b	1	0	1	0	1	0	1	1	0	x	x	x	x	x	0	1	0	0	0	0	1
	JJ2591	H41 / A	O16	H5	41	41	S	1A / 1b	1	0	1	0	1	0	1	1	0	x	x	x	x	x	0	1	0	0	0	0	1
	JJ2055	H41 / A	O16	H5	41	41	S	1 / 1b	1	0	1	0	1	0	1	1	0	x	x	x	x	x	0	1	0	0	0	0	1
	QUC12	H41 / A	O16	H5	41	41	S	1A / 1b	1	0	1	0	1	0	1	1	0	x	x	x	x	x	0	1	0	0	0	0	1
	U054	H41 / A	O16	H5	89	41	S	1 / 1b	1	0	1	0	1	0	1	1	0	x	x	x	x	x	0	1	0	0	0	0	1
	QU090	H41 / A	O16	H5	41	41	R	1AB / 3A	1	0	1	0	1	0	1	1	0	x	x	x	x	x	0	1	0	0	0	0	1
*Isolates JJ1897, G216, and H17 are assigned to clade B0 in the WGS-based phylogeny of Ben Zakour et al. (mBio 2016). Because of their placement here at the junction of clades B and C, and their positivity for nupC (clade B) but lack of plsB (clade B1) and kefC (clade C) they were assigned here to clade B0.
Markers shown in green are moot for H41 subclone / clade A isolates.
