# Supplementary material for: Novel Multiplex PCR Method and Genome Sequence-Based Analog for High-Resolution Subclonal Assignment and Characterization of Escherichia coli Sequence Type 131 Isolates
Source: Microbiol Spectr. 2022 May 23;10(3):e01064-22. doi: 10.1128/spectrum.01064-22 (PMC9241916; doi:10.1128/spectrum.01064-22)
Supplement: SUPPLEMENTAL FILE 5 — Supplemental material. Download spectrum.01064-22-s005.xlsx, XLSX file, 0.2 MB [file spectrum.01064-22-s005.xlsx]

## Sheet: ST131 Interactive BJ3.14.22
ST131 3-Pool Multiplex Interactive Data Input and Assisted Analysis Spreadsheet (version 01.28.2001)
		s	UI	UI	UI	F	F and D	D	UI	UI	UI	Auto-pop (column F)	UI	Auto-pop (column G)	Auto-pop (column H)	UI	UI	UI	UI	UI	UI	UI	UI	UI	UI	UI	UI	UI	F = Formula-based (columns J - AC): no entry user input needed	F = Formula-based algorithm based on column AD summary; output is descriptive ST131 PCR profile type	F = Formula-based output: translation of the ST131 PCR profile type to a descriptive ST131 subclone / clade assignment.
		3 Steps of Analysis. See guidelines in text boxes below data rows.	Step 1				Step 2: Autofilled based on column F (binary-based algorithm)	Step 3: General Note, complete analysis of Pool 1, and Pool 2 and 3.	Pool 1								Pool 2						Pool 3						Completion of Step 3, with input of Pool 2 and 3 data, will generate an ST131 PCR profile type (column AE) and the associated ST131 subclone / clade (column AF).
			trpA72	mdh36	gyrB47	No data entry in this column; this is a Function column that combines binary data for trpA, mdh, and gyrB (in columns D-F) for a Function-based interpretation (in column J).	Descriptive result and directions (based on user input amplicons from Pool 1: ST131 (O16 or O25 subclade) positive vs. non-ST131.	Note:, if ST131, proceed with data input in columns to the right. Columns M, O, and P have been prepopulated by Step 1 data input. All other cells require input of "1", "0", or "x". If non-ST131, STOP: this assay validated only for ST131 isolates.	prophage; C1-M27 clade	rfb O16	rfb O25b	trpA72	fimH30	mdh36	gyrB47	TP/sbmA (H30Rx)	plsB: clade B1	nupC: clades B [B1, B0]	rmuC: clade C1	kefC: clade C [C0, C1, C2]	ybbW H30Rx / clade C2	parC E84V: FQ-R	fliC H5	fimH35	fimH27	fimH22	fliC H4	fimH41		*Note: see Figure 1 in manuscript for basic ST131 subclone / clade structure and associated PCR pattern type.
PCR Test #	Strain ID	Additional descriptive data (optional)	487 bp	275 bp	130 bp	Based on user input in columns D, E, and F	ST131 assignment and directions for proceeding with remaining analysis. If non-ST131, end analysis. (Function, based on column I)	No data entry in this column.	822bp	740bp	580bp	487bp	354bp	275bp	130bp	66bp	619bp	500bp	346bp	243bp	194bp	117bp	614bp	500bp	405bp	280bp	200bp	95bp	(code for algorithm)	ST131 PCR profile type	ST131 subclone / clade associated with the ST131 PCR profile type
1	MVAST020	ST131 positive control, PCR profile 1	1	1	1	111	ST131 clade A, likely rfb O16 ; finish analysis pool 1 and 3, pool 2 per specific guidlines		0	1	0	1	0	1	1	0	x	x	x	x	x	0	1	0	0	0	0	1	01010110xxxxx0100001	1	H41 / A (O16:H5 variant)
2	M670745	ST131 positive control, PCR profile 2	1	1	1	111	ST131 clade A, likely rfb O16 ; finish analysis pool 1 and 3, pool 2 per specific guidlines		0	0	1	1	0	1	1	0	x	x	x	x	x	0	1	0	0	0	0	1	00110110xxxxx0100001	3	H41 / A (O25b:H5 variant)
3	BS488	ST131 positive control, PCR profile 3	1	1	1	111	ST131 clade A, likely rfb O16 ; finish analysis pool 1 and 3, pool 2 per specific guidlines		0	0	1	1	0	1	1	0	x	x	x	x	x	0	0	0	0	0	1	1	00110110xxxxx0000011	2	H41 / A (O25b:H4 variant)
4	H17	ST131 positive control, PCR profile 4	0	1	1	011	ST131 positive, likely rfb O25b subclonal type. Finish pool 1 analysis, and optional Pool 2 and 3		0	0	1	0	0	1	1	0	0	1	0	0	0	0	0	0	1	0	1	0	00100110010000001010	4	H27 / B0
5	JJ1897	ST131 positive control, PCR profile 5	0	1	1	011	ST131 positive, likely rfb O25b subclonal type. Finish pool 1 analysis, and optional Pool 2 and 3		0	0	1	0	0	1	1	0	0	1	0	0	0	0	0	0	0	1	1	0	00100110010000000110	5	H22 / B0
6	JJ1969	ST131 positive control, PCR profile 6	0	1	1	011	ST131 positive, likely rfb O25b subclonal type. Finish pool 1 analysis, and optional Pool 2 and 3		0	0	1	0	0	1	1	0	1	1	0	0	0	0	0	0	0	1	1	0	00100110110000000110	6	H22 / B1
7	G199	ST131 positive control, PCR profile 7	0	1	1	011	ST131 positive, likely rfb O25b subclonal type. Finish pool 1 analysis, and optional Pool 2 and 3		0	0	1	0	1	1	1	0	1	1	0	0	0	0	0	0	0	0	1	0	00101110110000000010	7	H30 / B1
8	ZH071	ST131 positive control, PCR profile 8	0	1	1	011	ST131 positive, likely rfb O25b subclonal type. Finish pool 1 analysis, and optional Pool 2 and 3		0	0	1	0	0	1	1	0	1	1	0	0	0	0	0	0	0	0	1	0	00100110110000000010	8	H94 (non-H22) / B1
9	CD306	ST131 positive control, PCR profile 9	0	1	1	011	ST131 positive, likely rfb O25b subclonal type. Finish pool 1 analysis, and optional Pool 2 and 3		0	0	1	0	1	1	1	0	0	0	0	1	0	0	0	0	0	0	1	0	00101110000100000010	9	H30S / C0
10	BS448	ST131 positive control, PCR profile 10	0	1	1	011	ST131 positive, likely rfb O25b subclonal type. Finish pool 1 analysis, and optional Pool 2 and 3		0	0	1	0	1	1	1	0	0	0	0	1	0	1	0	0	0	0	1	0	00101110000101000010	10	H30S / C0 (parC E84V and FQ-R)
11	JJ2193	ST131 positive control, PCR profile 11	0	1	1	011	ST131 positive, likely rfb O25b subclonal type. Finish pool 1 analysis, and optional Pool 2 and 3		0	0	1	0	1	1	1	0	0	0	1	1	0	1	0	0	0	0	1	0	00101110001101000010	11	H30R1 non-C1-M27 / C1
12	U024	ST131 positive control, PCR profile 12	0	1	1	011	ST131 positive, likely rfb O25b subclonal type. Finish pool 1 analysis, and optional Pool 2 and 3		1	0	1	0	1	1	1	0	0	0	1	1	0	1	0	0	0	0	1	0	10101110001101000010	12	H30R1 C1-M27 / C1-M27
13	JJ1886	ST131 positive control, PCR profile 13	0	1	1	011	ST131 positive, likely rfb O25b subclonal type. Finish pool 1 analysis, and optional Pool 2 and 3		0	0	1	0	1	1	1	1	0	0	0	1	1	1	0	0	0	0	1	0	00101111000111000010	13	H30Rx / C2
14	U004	ST131 positive control, PCR profile 14	0	1	1	011	ST131 positive, likely rfb O25b subclonal type. Finish pool 1 analysis, and optional Pool 2 and 3		0	0	1	0	0	1	1	1	0	0	0	1	1	1	0	1	0	0	1	0	00100111000111010010	14	H30Rx (fimH35) / C2
15	JJ2449	ST131 positive control, PCR profile 15	0	1	1	011	ST131 positive, likely rfb O25b subclonal type. Finish pool 1 analysis, and optional Pool 2 and 3		0	0	0	0	1	1	1	1	0	0	0	1	1	1	0	0	0	0	1	0	00001111000111000010	15	H30Rx / C2 (non-O-typable)
16	ST95	non-ST131 negative control	0	1	0	010	non-ST131; no further analysis needed					0		1	0														010	FALSE	FALSE
17	ST73	non-ST131 negative control	0	0	1	001	non-ST131; no further analysis needed					0		0	1														001	FALSE	FALSE
18	unknown	unknown					FALSE					blank		blank	blank														blankblankblank	FALSE	FALSE
19	unknown	unknown					FALSE					blank		blank	blank														blankblankblank	FALSE	FALSE
20	unknown	unknown					FALSE					blank		blank	blank														blankblankblank	FALSE	FALSE
21	unknown	unknown					FALSE					blank		blank	blank														blankblankblank	FALSE	FALSE
22	unknown	unknown					FALSE					blank		blank	blank														blankblankblank	FALSE	FALSE
23	unknown	unknown					FALSE					blank		blank	blank														blankblankblank	FALSE	FALSE
24	unknown	unknown					FALSE					blank		blank	blank														blankblankblank	FALSE	FALSE
25	unknown	unknown					FALSE					blank		blank	blank														blankblankblank	FALSE	FALSE
26	unknown	unknown					FALSE					blank		blank	blank														blankblankblank	FALSE	FALSE
27	unknown	unknown					FALSE					blank		blank	blank														blankblankblank	FALSE	FALSE
28	unknown	unknown					FALSE					blank		blank	blank														blankblankblank	FALSE	FALSE
etc.	etc.	etc
*Copy / paste one of the "unknown" rows as many times as needed for additional strains with PCR data to be entered (and adjust the PCR #, or plate well assignment, accordingly).
==================================================================================================================================================================================================================================================================================
The below user notes may help with accurate interpretation of PCR data from gel images. These are derived from observations throughout the assay development process, and incorporate user suggestions based on testing done in independent laboratories.
Included are notes for each pool and gel images with hand written notes on image from test run as examples.
	Pool 1, ST131-specific amplicons.
	Known positive and negative control strains (i.e., ST131 positive controls and non-ST131 negative controls) must be used to confirm assay sensitivity and specificity.
	When optimising PCR conditions, slight adjustments in annealing temperature may be needed to ensure that the ST131 negative control, i.e., non-ST131 isolates, do not produce nonspecific mdh36 and gyrB47 amplicons. Confirmed ST131 and non-ST131 control strains must be used.
	Pool 2 band-calling precautions:
	C2 amplicon notes: the ybbW H30Rx / C2 SNP band has variable appearances: strong = positive, faint/absent = negative.
	The sbmA amplicon likewise detects a unique SNP specific to the H30Rx / C2 subclone. The ybbW and sbmA bands should be either jointly present (interpretation: isolate is from H30Rx/C2) or negative (isolate is not from H30Rx/C2r).
		Beware of nonspecific faint amplicons with ybbW (H30Rx/C2). Positive bands should be robust and co-amplify the kefC band of approximately same intesity.
		The kefC band (H30 subclone / clade C) can be present in the absence of the ybbW-H30Rx band (i.e., in ST131 C1 or C0 clade strains), but should be strongly present in H30Rx / clade C2 strains. Faint ybbW (H30Rx/C2) banding without a kefC band should be considered negative.
		Pool 2 gel pic with example of breakthrough, faint nonspecific amplification of the ybbW (H30Rx/C2) clade marker in lanes 1 and 2, vs. a valid, robust amplicon of equivalent intensity to the kefC amplicon band (universal C: C0, C1, and C2) directly above in lanes 6 and 7.
			dark band in ladder = 600bp
			*C2= ybbW (H30Rx/C2) SNP (positive, specific lane 6 & 7; negative, nonspecific faint band lane 1 &2)
			200 bp band in ladder faint
			100 bp band in ladder mising
	Pool 3 band-calling precautions:
	Note: fimH22 vs 27: possible fimH27 breakthrough in fimH22 strains
		1) fimH27 and fimH22 share a common primer; therefore, faint nonspecific fimH27 banding sometimes occurs in confirmed fimH22 strains. The opposite tends not to occur: fimH27 isolates have a robust band for fimH27, but little or no band for fimH22. There should be an obvious visible difference in amplicon instensity.
		2) Therefore: if a robust fimH22 band occurs in addition to a faint fimH27 band, the fimH27 band should be considered nonspecific and the fimH22 considered positive. No strain should be considered positive for both fimH27 and fimH22.
		* Note, no gel image available for this example.
	Note: fimH35 and fimH41 notes	1) The fimH41 amplicon band is visibly less robust than other bands in this pool, in particular fliC H5 (same lane). In ST131 fimH41 / clade A isolates, the fliC H5 and fimH41 amplicons usually co-occur; rare varients can also co-amplify fliC H4 and fimH41.
		2) Not pictured below: Pool 3, fimH35 amplicon, if present, should typically co-amplify in this pool with fliC H4. Additionaly, fimH41 and fimH35 share a common primer and sometimes can result in nonspecific banding. There should be a more specific and robust band that "wins" and should be considered the positive band. They should not be considered both positive in a single strain.
		3) Pool 3 gel imaging suggestions: Running the agarose gel longer than usual helps clear the fimH41 95bp-band area from other noise that typically occurs near the bottom of an agarose gel. Be careful not to run possible bands off the gel, since the band is only 95bp.
